# Supplementary material for: Subangstrom ion beam engineering of buried ultrathin oxides for scalable quantum computing
Source: Sci Adv. 2025 May 7;11(19):eads9744. doi: 10.1126/sciadv.ads9744 (PMC12057654; doi:10.1126/sciadv.ads9744)
Supplement: Supplementary file 2 — Movies S1 and S2 [file sciadv.ads9744_movies_s1_and_s2.zip]

Archive with 2 entries (2 files):
- ads9744_movie_s1.mp4
- ads9744_movie_s2.mp4
